# Supplementary material for: Transcriptome classification reveals molecular subtypes in psoriasis
Source: BMC Genomics. 2012 Sep 12;13:472. doi: 10.1186/1471-2164-13-472 (PMC3481433; doi:10.1186/1471-2164-13-472)
Supplement: Additional File 6 — Results of text mining. [file 1471-2164-13-472-S6.txt]

Genes	psoriasis	NK cells	T cells	immune response	Wnt Signaling pathway	Notch Signaling pathway	TGF-beta signaling pathway	ErbB signaling pathway
BTC	1	3	4	2	1	1	4	20
CNFN	1	0	0	0	0	0	0	0
C20orf11	0	0	0	0	0	0	0	0
IL1F7	1	0	0	0	0	0	0	0
KLK8	5	0	0	0	0	0	0	0
KLK9	0	0	0	0	0	0	0	0
UCHL3	0	0	0	0	0	1	0	0
TXNDC4	0	0	0	0	0	0	0	0
EEF1A1	0	0	2	3	0	0	3	0
BUB3	0	0	0	2	0	0	0	0
PRSS1	0	0	2	1	0	0	0	0
TRY6	0	0	0	0	0	0	0	0
SSPN	0	0	0	0	0	0	0	0
C7orf59	0	0	0	0	0	0	0	0
C9orf169	0	0	0	0	0	0	0	0
SFRS9	0	0	0	0	0	0	0	1
SOX7	0	0	0	0	4	0	2	0
PRSS3	0	0	0	0	0	0	0	0
TMEM99	0	0	0	0	0	0	0	0
IL1RN	41	17	171	199	0	0	5	1
TREX2	0	0	0	0	0	0	0	0
NFIB	1	0	0	0	0	0	0	1
DEFB103A	0	0	0	0	0	0	0	0
DEFB103B	0	0	0	0	0	0	0	0
TJP2	0	0	0	0	0	0	0	0
RTN4	1	0	0	0	0	0	0	0
SERPINA12	0	0	0	0	0	0	0	0
PFN2	0	0	0	0	0	0	0	0
IFI30	0	1	16	4	0	0	0	0
RORA	0	1	11	4	1	1	0	0
MPZL1	0	0	2	0	0	0	0	0
RPL36A	0	0	0	0	0	0	0	0
VNN3	1	0	0	0	0	0	0	0
TCEAL4	0	0	0	0	0	0	0	0
AOP9	0	0	0	0	0	0	0	0
EHF	0	4	7	8	0	0	0	0
PSMD8	0	0	0	0	0	0	0	0
GPX2	0	0	0	3	0	0	0	0
C9orf3	0	0	0	0	0	0	0	0
PSMC3	0	0	2	0	0	0	0	1
PGK1	0	1	7	3	0	0	0	1
CSNK1A1	0	0	0	0	0	0	0	0
PCSK6	0	0	1	0	0	0	3	0
TUFT1	0	0	0	0	0	0	0	0
TWX101	0	0	0	0	0	0	0	0
PRSS2	0	0	1	0	0	0	0	0
