# Supplementary material for: Transcriptome classification reveals molecular subtypes in psoriasis
Source: BMC Genomics. 2012 Sep 12;13:472. doi: 10.1186/1471-2164-13-472 (PMC3481433; doi:10.1186/1471-2164-13-472)
Supplement: Additional File 10 — Pathway enrichment in the Gudjonsson dataset. [file 1471-2164-13-472-S10.xls]

## Sheet: Sheet1
Gudjonsson PP01
pathway	pvalue	qvalue
Cluster1
Axon guidance	0.000274609	0.0122596
Developmental Biology	0.000281162	0.0122596
L1CAM interactions	0.000397045	0.0122596
Caspase-mediated cleavage of cytoskeletal proteins	0.000685476	0.0158742
CRMPs in Sema3A signaling	0.00104841	0.0169835
NCAM signaling for neurite out-growth	0.00110006	0.0169835
Nephrin interactions	0.00237396	0.0314148
Cluster2
--	--	--
Cluster3
--	--	--
Gudjonsson PP02
Cluster1
--	--	--
Cluster2
Post-transcriptional Silencing By Small RNAs	0.00792562	0.0341493
Pre-NOTCH Transcription and Translation	0.0135496	0.0341493
Pre-NOTCH Expression and Processing	0.0247054	0.0341493
Regulatory RNA pathways	0.0302375	0.0341493
DARPP-32 events	0.0324419	0.0341493
Cluster3
--	--	--
