# Supplementary material for: Transcriptome classification reveals molecular subtypes in psoriasis
Source: BMC Genomics. 2012 Sep 12;13:472. doi: 10.1186/1471-2164-13-472 (PMC3481433; doi:10.1186/1471-2164-13-472)
Supplement: Additional File 11 — Pathway enrichment in the Yao dataset. [file 1471-2164-13-472-S11.xls]

## Sheet: Sheet1
Yao PP01
pathway	pvalue	qvalue
Cluster1
--	--	--
Cluster2
mRNA Splicing - Minor Pathway	6.9e-05	0.00362921
Metabolism of non-coding RNA	0.000818089	0.0106567
snRNP Assembly	0.000818089	0.0106567
mRNA Splicing	0.00110084	0.0106567
mRNA Splicing - Major Pathway	0.00110084	0.0106567
Processing of Capped Intron-Containing Pre-mRNA	0.00121486	0.0106567
mRNA Processing	0.0019353	0.0145511
Cluster3
Metabolism of RNA	0.00250652	0.0110365
Cross-presentation of soluble exogenous antigens (endosomes)	0.00297594	0.0110365
Regulation of activated PAK-2p34 by proteasome mediated degradation	0.00297594	0.0110365
Regulation of ornithine decarboxylase (ODC)	0.00309927	0.0110365
Ubiquitin-dependent degradation of Cyclin D	0.00309927	0.0110365
Ubiquitin-dependent degradation of Cyclin D1	0.00309927	0.0110365
CDK-mediated phosphorylation and removal of Cdc6	0.00309927	0.0110365
Vpu mediated degradation of CD4	0.00322497	0.0110365
p53-Independent G1/S DNA damage checkpoint	0.00348343	0.0110365
p53-Independent DNA Damage Response	0.00348343	0.0110365
Ubiquitin Mediated Degradation of Phosphorylated Cdc25A	0.00348343	0.0110365
Autodegradation of the E3 ubiquitin ligase COP1	0.00361618	0.0110365
SCF-beta-TrCP mediated degradation of Emi1	0.00361618	0.0110365
Stabilization of p53	0.00375126	0.0110365
Destabilization of mRNA by AUF1 (hnRNP D0)	0.00375126	0.0110365
Human immunodeficiency virus 1: Vif-mediated degradation of APOBEC3G	0.00388867	0.0110365
CDT1 association with the CDC6:ORC:origin complex	0.00417045	0.0110365
SCF(Skp2)-mediated degradation of p27/p21	0.00431479	0.0110365
p53-Dependent G1 DNA Damage Response	0.00446144	0.0110365
p53-Dependent G1/S DNA damage checkpoint	0.00446144	0.0110365
Regulation of Apoptosis	0.00446144	0.0110365
Metabolism of amino acids and derivatives	0.00451412	0.0110365
G1/S DNA Damage Checkpoints	0.00491506	0.0110365
Assembly of the pre-replicative complex	0.00507081	0.0110365
ER-Phagosome pathway	0.00507081	0.0110365
Signaling by Wnt	0.00538907	0.0110365
Degradation of beta-catenin by the destruction complex	0.00538907	0.0110365
Cyclin E associated events during G1/S transition	0.00538907	0.0110365
Activation of NF-kappaB in B Cells	0.00555157	0.0110365
Cyclin A:Cdk2-associated events at S phase entry	0.00555157	0.0110365
Autodegradation of Cdh1 by Cdh1:APC/C	0.00588326	0.0110365
Switching of origins to a post-replicative state	0.00605244	0.0110365
Orc1 removal from chromatin	0.00605244	0.0110365
Regulation of DNA replication	0.00639742	0.0110365
Removal of licensing factors from origins	0.00639742	0.0110365
APC/C:Cdc20 mediated degradation of Securin	0.00639742	0.0110365
APC/C:Cdc20 mediated degradation of mitotic proteins	0.00729818	0.0116212
APC/C:Cdh1 mediated degradation of Cdc20 and other APC/C:Cdh1 targeted proteins in late mitosis/early G1	0.00729818	0.0116212
Cdc20:Phospho-APC/C mediated degradation of Cyclin A	0.00729818	0.0116212
Activation of APC/C and APC/C:Cdc20 mediated degradation of mitotic proteins	0.00748484	0.0116212
Antigen processing-Cross presentation	0.00767365	0.0116238
DNA Replication Pre-Initiation	0.00805769	0.0116378
M/G1 Transition	0.00805769	0.0116378
Regulation of APC/C activators between G1/S and early anaphase	0.00885127	0.0124934
Regulation of mRNA Stability by Proteins that Bind AU-rich Elements	0.00967845	0.0130691
APC/C-mediated degradation of cell cycle proteins	0.00989043	0.0130691
Regulation of mitotic cell cycle	0.00989043	0.0130691
Synthesis of DNA	0.0112054	0.0144983
Downstream Signaling Events Of B Cell Receptor (BCR)	0.0125932	0.0159613
S Phase	0.0150636	0.0187106
G1/S Transition	0.0155808	0.0189735
Metabolism of mRNA	0.0162277	0.0193813
SLBP independent Processing of Histone Pre-mRNAs	0.0167194	0.0195918
SLBP Dependent Processing of Replication-Dependent Histone Pre-mRNAs	0.0183763	0.0211345
Cell Cycle Checkpoints	0.0205703	0.0232277
Signaling by the B Cell Receptor (BCR)	0.0211609	0.0234679
Mitotic G1-G1/S phases	0.0232831	0.0252632
Host Interactions of HIV factors	0.0235932	0.0252632
Apoptosis	0.0261351	0.0275106
Synthesis of glycosylphosphatidylinositol (GPI)	0.0282602	0.0292518
Branched-chain amino acid catabolism	0.0298981	0.0304398
Post-Elongation Processing of Intronless pre-mRNA	0.038047	0.0375066
Processing of Capped Intronless Pre-mRNA	0.038047	0.0375066
Metabolism of non-coding RNA	0.0396687	0.0379021
snRNP Assembly	0.0396687	0.0379021
Metabolism	0.0411397	0.038712
Mitotic M-M/G1 phases	0.0427172	0.0391849
Post-translational modification: synthesis of GPI-anchored proteins	0.0429042	0.0391849
Yao PP02
Cluster1
--	--	--
Cluster2
APC/C:Cdc20 mediated degradation of mitotic proteins	0.00314435	0.0480858
Cdc20:Phospho-APC/C mediated degradation of Cyclin A	0.00314435	0.0480858
Activation of APC/C and APC/C:Cdc20 mediated degradation of mitotic proteins	0.00322602	0.0480858
Regulation of APC/C activators between G1/S and early anaphase	0.00382529	0.0480858
APC/C-mediated degradation of cell cycle proteins	0.00428264	0.0480858
Regulation of mitotic cell cycle	0.00428264	0.0480858
Cluster3
Purine catabolism	0.00601702	0.00918224
Mitochondrial tRNA aminoacylation	0.0114578	0.00918224
Cytosolic tRNA aminoacylation	0.0130847	0.00918224
Purine metabolism	0.0179503	0.00944754
tRNA Aminoacylation	0.0227937	0.00959734
Metabolism of nucleotides	0.0393071	0.013792
